# Supplementary material for: Lectin-Mediated Bacterial Modulation by the Intestinal Nematode Ascaris suum
Source: Int J Mol Sci. 2021 Aug 14;22(16):8739. doi: 10.3390/ijms22168739 (PMC8395819; doi:10.3390/ijms22168739)
Supplement: Supplementary file 1 [file ijms-22-08739-s001.zip]

Archive with 7 entries (7 files):
- Figure S1.tif
- Figure S2.tif
- Figure S3.tif
- Table S1_CFU.pdf
- Table S2.pdf
- Video S1 AsCTL-42 No calcium.m4v
- Video S2 AsCTL-42 with calcium .m4v
